# Supplementary material for: Positive Allosteric Modulator of SERCA Pump NDC-1173 Exerts Beneficial Effects in Mouse Model of Alzheimer’s Disease
Source: Int J Mol Sci. 2023 Jul 4;24(13):11057. doi: 10.3390/ijms241311057 (PMC10341805; doi:10.3390/ijms241311057)
Supplement: Supplementary file 1 [file ijms-24-11057-s001.zip]

Archive with 1 entries (1 files):
- ijms-2483563-supplementary.pdf
